# Supplementary material for: GM1 Oligosaccharide Efficacy in Parkinson’s Disease: Protection against MPTP
Source: Biomedicines. 2023 Apr 28;11(5):1305. doi: 10.3390/biomedicines11051305 (PMC10216367; doi:10.3390/biomedicines11051305)
Supplement: Supplementary file 1 [file biomedicines-11-01305-s001.zip]

Archive with 1 entries (1 files):
- biomedicines-2357977-supplementary.pdf
